# Supplementary material for: Vicarious post-traumatic growth in Chinese oncology nurses: A cross-sectional study
Source: PLoS One. 2025 Jun 18;20(6):e0326185. doi: 10.1371/journal.pone.0326185 (PMC12176216; doi:10.1371/journal.pone.0326185)
Supplement: S1 Data — (XLSX) [file pone.0326185.s003.xlsx]

## Sheet: Sheet1
S1 Data Original data
	Demographic and Work-Related Variables Questionnaire									Vicarious Traumatic Questionnaire (VTQ)																																	Post Traumatic Growth Inventory (PTGI-C)
number	gender	age	years of experience	job titles	Level of education	marital status	Fertility status	Social support	Job satisfaction	item1	item 2	item 3	item 4	item 5	item 6	dimension 1	item 7	item 8	item 9	item 10	item 11	item 12	item 13	item 14	item 15	item 16	item 17	item 18	dimension 2	item 19	item 20	item 21	item 22	item 23	item 24	item 25	item 26	item 27	item 28	item 29	dimension 3	sum1	item1	item2	item3	item4	item5	item6	item7
1	1	3	3	3	3	1	1	3	3	5	5	5	5	4	4	28	4	3	2	2	2	3	3	3	3	3	3	3	34	3	3	3	2	2	2	4	4	4	2	4	33	95	3	4	3	3	4	4	3
2	0	3	3	2	2	1	1	3	3	5	4	4	3	3	3	22	2	2	1	4	1	3	2	1	2	1	1	3	23	4	4	4	4	3	4	2	4	5	3	4	41	86	4	4	3	4	4	4	3
3	1	3	3	3	2	1	1	3	3	5	5	5	5	5	5	30	3	4	3	3	1	4	2	3	2	3	2	4	34	4	5	5	5	4	5	5	5	5	5	5	53	117	4	4	3	3	4	3	3
4	1	2	2	2	2	1	1	2	3	5	1	2	3	4	4	19	1	4	1	1	1	1	1	1	1	1	1	1	15	4	5	2	5	3	5	4	4	2	5	4	43	77	3	4	0	3	3	0	0
5	1	1	1	1	2	0	0	2	1	4	2	2	4	4	2	18	3	2	2	2	1	3	2	2	4	2	2	2	27	3	4	4	4	4	4	2	4	4	2	4	39	84	3	4	2	4	4	3	2
6	1	1	1	1	2	0	0	3	3	1	1	1	1	1	1	6	1	1	1	1	1	1	1	1	1	1	1	1	12	1	2	1	1	1	2	5	3	1	3	1	21	39	3	4	0	4	4	4	3
7	1	1	1	1	2	0	0	2	2	4	3	4	2	4	4	21	4	4	3	3	3	3	3	3	2	2	4	3	37	4	4	2	4	4	2	4	4	4	4	2	38	96	3	4	4	3	3	3	4
8	1	3	3	2	2	1	1	3	3	4	1	1	1	2	2	11	1	1	5	2	2	2	1	1	2	2	1	1	21	1	5	2	4	4	4	4	4	3	4	4	39	71	4	4	3	4	4	4	4
9	1	1	1	1	2	1	1	3	3	3	2	2	2	2	2	13	1	2	1	1	1	2	1	1	1	2	1	1	15	1	1	1	1	1	4	4	4	3	4	2	26	54	3	3	3	3	3	3	3
10	1	2	2	1	2	0	0	2	2	3	2	5	4	3	3	20	2	2	3	3	1	3	3	1	2	2	1	2	25	3	4	4	4	4	3	3	3	3	4	3	38	83	5	5	4	5	4	3	3
11	1	2	2	1	2	1	1	2	2	5	4	4	4	4	4	25	4	4	4	3	3	4	2	4	3	3	2	4	40	4	4	4	4	4	4	4	4	3	5	4	44	109	2	4	2	4	4	4	0
12	1	1	1	1	2	0	0	3	3	3	5	5	3	3	3	22	1	2	1	1	1	1	1	1	1	1	1	1	13	1	2	1	3	2	2	2	3	3	3	3	25	60	5	5	5	5	5	5	5
13	1	3	3	2	2	1	1	3	3	4	1	4	1	1	2	13	1	1	1	1	1	1	1	1	1	1	1	1	12	1	1	1	1	1	4	2	2	2	2	1	18	43	4	4	3	3	4	4	2
14	1	2	2	2	3	1	0	3	2	5	4	4	2	3	4	22	1	2	2	2	1	2	2	1	1	1	1	1	17	2	5	4	5	5	5	2	3	5	5	4	45	84	2	1	1	3	1	2	1
15	0	2	3	1	2	0	0	3	3	5	3	3	3	3	3	20	3	3	2	3	3	3	3	3	3	3	3	3	35	3	3	3	3	3	3	3	3	3	3	3	33	88	3	3	3	3	3	3	3
16	1	3	3	3	2	1	1	3	3	4	2	3	2	3	4	18	2	2	1	3	1	3	2	2	1	1	1	2	21	4	3	2	4	3	4	4	3	4	3	3	37	76	3	4	3	4	3	2	2
17	1	3	3	2	2	1	1	2	2	3	2	2	2	2	1	12	1	1	3	3	1	1	1	1	1	1	1	1	16	3	3	2	3	4	3	3	3	3	3	2	32	60	3	4	4	3	3	4	4
18	1	2	2	1	2	1	0	3	3	1	1	2	1	1	1	7	1	1	1	1	1	1	1	1	1	1	1	1	12	1	1	2	2	1	2	2	2	1	1	1	16	35	4	4	3	4	4	2	2
19	1	1	1	1	2	0	0	3	1	1	1	1	1	1	1	6	1	1	1	1	1	1	1	1	1	1	1	1	12	1	1	1	1	1	1	1	1	1	1	1	11	29	5	4	1	3	3	3	1
20	1	2	2	2	2	1	1	1	2	3	2	3	4	2	2	16	1	2	2	2	2	3	2	1	2	2	2	2	23	2	2	2	3	2	4	4	4	3	4	3	33	72	4	4	3	4	4	2	2
21	1	1	1	1	2	0	0	1	2	3	2	1	3	1	1	11	1	1	1	1	1	1	4	1	1	1	1	1	15	1	1	1	2	2	5	4	3	3	4	4	30	56	4	5	0	4	4	2	2
22	1	3	3	2	2	1	1	3	3	4	2	4	2	3	2	17	2	1	1	1	1	1	1	1	1	1	1	1	13	4	2	4	4	2	4	2	4	4	2	2	34	64	4	4	3	3	4	4	4
23	1	1	2	1	2	0	0	1	3	5	3	4	2	4	4	22	1	1	1	1	1	1	1	1	1	1	1	1	12	1	1	1	1	1	1	1	1	1	2	1	12	46	4	4	4	4	4	4	3
24	1	1	1	1	2	0	0	2	3	4	2	4	2	3	2	17	1	1	1	1	1	1	1	2	1	2	2	2	16	3	2	3	3	3	3	4	2	3	2	2	30	63	4	5	4	4	4	4	4
25	1	3	3	2	2	1	1	3	3	5	3	2	2	2	4	18	1	1	1	1	1	1	1	1	1	1	1	1	12	1	2	3	4	4	2	3	2	4	2	2	29	59	1	0	0	0	0	1	0
26	1	2	2	1	2	0	0	2	2	2	2	2	2	2	2	12	2	1	1	1	1	1	1	1	1	1	1	1	13	1	3	2	4	4	4	2	4	3	3	3	33	58	3	3	1	5	3	3	1
27	1	3	3	2	2	1	1	2	3	1	1	1	1	2	1	7	1	1	1	1	1	1	1	1	1	1	1	1	12	2	2	1	3	1	2	2	2	2	2	1	20	39	5	5	3	2	4	3	1
28	1	1	1	1	2	1	0	3	2	2	2	2	2	2	2	12	2	1	1	1	1	1	1	1	1	1	1	1	13	1	1	1	2	2	2	2	2	2	2	2	19	44	3	3	3	3	3	3	3
29	1	2	2	1	2	1	1	3	3	4	2	3	1	4	4	18	4	2	1	1	1	1	1	1	1	1	1	1	16	1	3	3	5	5	4	3	4	4	5	3	40	74	5	5	4	4	5	4	4
30	1	2	2	1	2	1	1	2	3	3	2	3	2	3	3	16	3	2	2	2	2	2	2	2	2	2	2	2	25	2	2	2	3	2	2	2	2	2	4	3	26	67	4	3	3	3	3	3	3
31	1	3	3	2	2	1	1	2	2	3	3	3	3	3	4	19	4	4	3	4	3	3	3	3	3	3	3	3	39	3	3	3	3	3	3	3	4	4	3	3	35	93	2	2	3	2	2	2	1
32	1	1	1	1	2	0	0	3	3	4	2	3	2	1	3	15	1	1	1	1	1	1	1	1	1	1	1	1	12	1	3	3	3	3	1	3	3	3	3	2	28	55	3	4	4	3	3	4	2
33	1	2	2	1	2	1	1	2	3	5	5	5	5	5	5	30	1	1	1	1	1	1	1	1	1	1	1	1	12	1	1	5	2	5	3	5	5	5	5	1	38	80	5	5	4	4	5	5	5
34	1	2	2	1	2	1	1	3	3	1	1	1	1	1	1	6	1	1	1	1	1	1	1	1	1	1	1	1	12	1	3	2	2	1	2	2	3	1	2	1	20	38	4	4	2	4	4	2	3
35	1	1	1	1	2	0	0	2	2	3	2	2	2	2	2	13	2	3	3	3	2	2	2	2	1	1	1	2	24	1	3	2	4	3	2	2	2	2	1	2	24	61	4	4	3	4	4	3	3
36	1	1	2	1	2	1	0	2	2	4	2	3	2	4	1	16	1	1	1	1	1	1	1	1	2	1	1	1	13	2	1	4	4	3	1	2	5	3	3	3	31	60	3	4	1	3	3	3	0
37	1	1	2	1	2	0	0	3	3	3	3	4	2	4	3	19	1	1	1	1	1	3	3	3	3	3	2	2	24	2	2	1	3	3	4	3	4	4	4	3	33	76	5	5	5	5	5	5	5
38	1	2	2	1	2	1	1	3	3	2	2	4	2	4	4	18	2	1	2	2	2	2	2	2	1	1	1	1	19	5	4	1	2	4	3	3	3	4	4	4	37	74	4	4	0	3	3	4	3
39	1	1	1	1	2	0	0	2	2	3	2	3	2	3	2	15	2	1	1	1	1	1	1	1	1	1	1	1	13	1	3	2	4	2	4	2	2	1	3	2	26	54	4	5	3	3	3	3	2
40	1	3	3	2	2	1	1	3	3	5	5	5	5	4	4	28	3	2	2	1	1	2	1	1	1	1	1	1	17	4	4	4	4	4	5	4	4	3	4	4	44	89	3	4	4	2	3	3	3
41	1	1	1	1	2	0	0	2	3	3	3	4	3	3	3	19	2	1	2	3	2	2	2	1	1	1	1	1	19	3	4	3	4	3	4	4	2	3	2	2	34	72	4	5	4	5	5	4	4
42	1	1	1	1	2	0	0	3	3	4	2	3	2	2	4	17	2	1	1	1	1	2	2	1	2	1	1	1	16	3	3	2	4	3	3	3	3	2	4	2	32	65	3	3	2	3	3	2	3
43	1	3	3	2	2	1	1	3	3	2	4	4	3	4	4	21	3	3	1	2	1	4	1	1	3	2	1	3	25	3	5	5	5	4	5	5	5	3	5	4	49	95	5	5	3	4	4	4	3
44	1	1	1	1	3	0	0	2	3	3	4	4	4	3	1	19	2	1	1	1	1	1	1	1	2	1	1	2	15	2	2	2	3	3	3	2	2	3	2	2	26	60	5	5	5	5	4	4	4
45	1	2	3	2	2	1	1	2	1	5	2	4	5	4	5	25	3	2	2	2	1	3	4	2	4	1	1	1	26	1	4	3	3	4	4	4	4	4	4	5	40	91	5	5	2	4	4	4	2
46	1	3	3	2	2	1	1	3	3	4	2	2	1	2	1	12	1	1	1	1	1	1	2	1	1	1	1	1	13	1	2	1	2	2	1	1	2	1	1	1	15	40	3	5	1	2	3	4	1
47	1	3	3	3	2	1	1	2	3	2	2	3	1	1	3	12	1	2	1	2	1	1	2	1	1	1	1	1	15	3	4	2	2	2	4	2	4	4	2	2	31	58	4	5	3	4	4	4	4
48	0	3	3	2	2	0	0	2	3	4	2	4	4	4	4	22	2	1	1	2	1	1	1	1	1	1	1	1	14	4	4	5	4	3	4	4	4	4	4	2	42	78	4	4	4	4	4	1	3
49	1	3	3	3	2	1	1	3	3	5	3	4	3	3	4	22	1	1	1	4	1	1	1	1	1	1	1	1	15	5	4	1	1	1	2	4	4	1	1	1	25	62	5	5	4	3	5	4	3
50	1	1	1	1	2	0	0	3	2	5	3	3	3	3	3	20	3	3	3	3	3	3	3	3	3	3	3	3	36	3	3	3	3	2	2	3	2	2	2	2	27	83	3	3	3	3	3	3	3
51	1	2	2	1	2	0	0	2	3	4	3	3	2	4	4	20	1	2	4	1	1	1	3	2	2	2	1	2	22	4	5	5	5	4	5	2	2	3	5	3	43	85	5	4	4	4	4	4	3
52	1	1	1	1	2	0	0	2	2	3	3	3	3	3	3	18	3	3	3	3	3	3	3	3	3	3	3	3	36	3	3	3	3	3	3	3	3	3	3	3	33	87	2	5	0	2	0	2	0
53	1	2	3	2	2	1	1	3	3	3	2	2	2	2	2	13	2	1	1	1	1	1	1	1	1	1	1	1	13	1	1	1	1	1	1	1	1	1	4	1	14	40	2	4	1	1	1	1	1
54	1	1	2	1	2	1	1	3	3	3	2	2	1	2	3	13	1	1	1	1	1	1	1	1	1	1	1	1	12	1	5	4	4	4	4	2	4	4	4	2	38	63	4	4	3	3	4	4	3
55	1	1	1	1	2	0	0	3	2	2	2	1	1	1	1	8	1	1	1	1	1	1	1	1	1	1	1	1	12	1	2	1	1	3	4	2	2	2	2	1	21	41	3	3	3	3	3	3	3
56	1	3	3	2	2	1	1	3	2	4	3	4	4	4	4	23	3	3	5	3	4	4	2	2	1	3	3	4	37	4	4	2	4	4	4	4	4	4	4	4	42	102	5	5	4	4	4	3	3
57	1	3	3	2	2	1	1	2	3	2	2	2	2	2	3	13	1	1	1	2	1	2	2	2	1	2	1	2	18	2	1	4	4	4	4	3	4	3	5	3	37	68	4	4	3	3	3	2	3
58	1	3	3	2	2	1	1	2	1	2	1	3	4	3	3	16	1	2	3	1	1	1	2	1	4	4	1	1	22	4	4	1	4	4	5	3	5	3	5	5	43	81	5	5	3	5	4	2	2
59	1	1	2	1	2	0	0	3	3	2	2	2	4	2	1	13	3	2	2	2	2	2	1	2	2	2	2	2	24	3	4	2	3	2	4	3	4	2	4	2	33	70	4	5	3	4	3	4	2
60	1	2	2	1	1	1	1	1	1	4	4	4	4	4	4	24	4	4	4	4	4	4	4	4	4	4	4	4	48	4	4	4	4	4	4	4	4	4	4	4	44	116	2	2	2	2	2	2	2
61	1	3	3	2	2	1	1	2	2	3	4	3	4	3	3	20	1	2	1	1	2	3	2	2	1	5	1	3	24	2	3	4	3	4	5	3	4	3	5	4	40	84	3	4	3	4	4	2	2
62	1	2	2	2	2	1	1	2	3	3	3	3	2	4	4	19	4	4	4	4	2	3	3	4	2	2	1	2	35	4	4	5	5	4	4	5	5	3	5	4	48	102	5	5	5	5	5	3	4
63	1	2	2	1	2	1	1	2	2	4	4	4	4	4	3	23	2	2	2	2	1	1	1	1	1	1	1	1	16	4	4	2	4	2	4	2	4	3	4	2	35	74	4	4	3	4	4	1	2
64	1	2	2	1	2	1	1	3	3	5	4	4	4	4	3	24	2	2	2	2	2	2	1	1	1	2	1	1	19	1	3	3	1	1	2	2	2	4	4	2	25	68	5	5	0	5	4	1	1
65	1	3	3	2	2	1	1	2	2	4	4	4	4	4	3	23	2	2	2	2	2	2	2	2	2	2	2	2	24	3	3	4	4	4	4	4	4	3	4	4	41	88	3	4	2	3	3	3	2
66	1	3	3	2	3	1	1	2	2	4	4	4	4	4	4	24	3	4	2	2	3	2	2	3	3	1	3	4	32	4	4	3	4	2	4	4	4	4	4	4	41	97	3	3	1	3	3	3	1
67	1	3	3	2	2	1	1	3	3	3	4	4	3	4	4	22	2	3	1	3	1	2	2	1	1	1	1	1	19	5	4	4	4	5	5	5	5	3	4	3	47	88	5	5	3	4	5	2	3
68	1	2	2	1	2	1	1	2	2	4	4	4	4	4	4	24	4	4	4	4	4	4	4	4	4	4	4	4	48	4	4	4	4	4	4	4	4	4	4	4	44	116	3	3	2	2	2	2	2
69	1	2	2	1	2	1	1	2	1	3	3	3	3	3	3	18	1	1	1	1	1	1	1	1	1	1	1	1	12	1	5	5	3	3	5	5	5	3	5	5	45	75	5	5	3	4	4	2	2
70	1	2	2	2	2	1	1	2	2	3	2	1	2	2	2	12	1	2	2	2	2	3	2	2	2	2	2	3	25	3	4	4	4	4	4	4	4	3	4	4	42	79	5	5	4	4	4	4	4
71	1	3	3	2	2	0	0	2	2	1	1	1	1	1	1	6	1	5	3	3	1	1	3	4	3	3	1	5	33	1	3	1	1	5	3	5	1	5	5	5	35	74	5	3	0	5	5	0	0
72	1	2	2	2	3	1	0	2	2	5	4	5	5	5	4	28	4	2	4	3	1	4	4	2	3	3	2	2	34	4	5	3	5	3	5	5	5	4	5	4	48	110	3	4	0	5	3	2	2
73	1	2	2	1	2	1	0	3	3	3	4	4	2	3	3	19	2	2	1	1	1	1	2	1	1	1	1	1	15	1	1	2	4	4	5	4	4	3	4	2	34	68	2	4	3	4	4	4	3
74	1	2	2	2	3	1	1	3	3	3	2	3	3	2	4	17	1	2	1	1	1	1	1	1	1	1	1	1	13	1	4	4	4	1	3	3	3	1	3	1	28	58	5	5	5	5	5	2	4
75	1	2	2	2	2	1	1	3	3	4	1	1	1	1	1	9	1	1	1	1	1	1	1	1	1	1	1	1	12	1	1	1	1	1	1	1	1	1	1	1	11	32	5	5	5	5	5	5	5
76	1	2	2	1	2	1	1	3	3	4	2	3	1	2	1	13	1	2	1	1	1	1	1	1	1	1	1	1	13	1	1	1	1	1	2	1	1	1	2	1	13	39	5	5	5	5	5	5	4
77	1	3	3	2	2	1	1	2	3	4	4	4	4	4	4	24	2	1	1	1	1	1	1	1	1	1	1	1	13	4	4	4	4	2	4	4	4	4	4	2	40	77	4	4	4	4	4	1	3
78	1	2	2	2	2	1	1	2	3	3	3	3	3	3	3	18	3	2	3	2	3	3	3	3	3	3	3	3	34	3	3	3	3	4	4	3	3	3	4	3	36	88	3	3	3	3	3	2	2
79	1	2	2	1	2	1	1	2	2	3	3	3	4	4	4	21	2	2	3	4	2	4	2	2	3	3	2	2	31	3	2	2	2	2	2	2	2	2	2	2	23	75	4	4	4	4	4	4	4
80	1	1	2	1	2	1	1	3	2	4	2	2	2	4	4	18	1	1	1	1	1	1	1	1	1	1	1	1	12	1	3	2	5	4	2	2	1	1	1	1	23	53	1	3	0	1	0	1	0
81	1	3	3	2	2	1	1	2	1	2	2	4	2	2	5	17	1	3	3	1	3	2	1	3	1	2	2	2	24	4	2	2	5	2	2	3	2	2	1	5	30	71	5	5	4	4	4	2	4
82	1	3	3	2	2	1	1	2	2	4	3	4	4	4	4	23	2	3	2	2	2	2	2	2	2	2	2	2	25	3	4	4	4	3	4	4	4	4	4	4	42	90	4	4	3	3	4	3	3
83	1	3	3	1	2	1	1	3	1	5	2	3	1	1	1	13	1	1	1	1	1	1	1	1	1	1	1	1	12	4	1	1	2	2	4	3	1	1	3	1	23	48	4	4	5	5	5	4	3
84	1	3	3	2	2	1	1	3	3	4	2	3	2	2	2	15	2	1	2	1	1	1	1	1	1	1	1	1	14	4	2	1	4	1	4	2	2	3	4	1	28	57	3	3	3	3	4	2	2
85	1	1	1	1	2	0	0	1	2	4	5	4	3	3	5	24	3	3	2	3	2	4	3	3	3	2	1	1	30	4	5	4	5	3	4	4	5	3	5	3	45	99	5	5	5	5	5	5	2
86	1	2	2	1	2	1	0	2	3	4	3	2	4	4	2	19	1	3	3	2	2	3	2	2	2	2	2	2	26	3	4	3	4	2	3	3	4	3	4	3	36	81	5	5	5	4	4	4	4
87	1	1	1	1	2	0	0	2	2	5	2	5	3	5	4	24	5	2	2	2	3	4	1	4	4	2	5	4	38	4	4	4	5	3	4	5	4	4	5	1	43	105	3	3	3	3	3	1	0
88	1	1	1	1	2	0	0	3	3	3	2	1	2	2	2	12	2	2	2	2	2	2	2	2	2	2	2	2	24	2	2	2	2	2	2	2	2	2	2	2	22	58	2	3	3	3	3	3	3
89	1	3	3	2	2	1	1	3	3	2	2	1	2	1	1	9	1	1	1	1	1	1	1	1	1	1	1	1	12	2	2	1	1	2	2	1	3	2	1	1	18	39	3	4	4	4	4	3	3
90	1	2	2	1	2	1	1	3	3	3	2	2	1	2	3	13	2	1	4	2	1	2	2	1	1	2	1	2	21	3	4	4	4	2	4	3	4	2	4	3	37	71	4	4	3	3	4	2	2
91	1	3	3	2	2	1	1	3	3	4	3	4	3	3	4	21	2	2	1	1	1	2	1	1	1	1	1	2	16	4	4	2	4	2	3	2	3	4	4	4	36	73	3	4	2	2	2	2	1
92	1	3	3	2	2	1	1	2	2	4	4	4	4	3	4	23	4	4	4	4	4	3	3	4	4	4	3	4	45	4	2	5	3	5	4	3	4	2	4	2	38	106	1	3	1	2	2	2	2
93	1	1	1	1	2	0	0	3	3	4	1	2	1	2	1	11	1	1	1	1	1	1	1	1	1	1	1	1	12	1	1	1	3	3	1	2	1	1	1	1	16	39	3	3	0	3	3	3	1
94	1	1	1	1	2	0	0	2	2	2	2	2	2	2	2	12	2	2	2	2	2	2	2	2	2	2	1	1	22	1	1	1	1	1	1	1	1	1	1	1	11	45	3	5	3	4	4	2	4
95	1	3	3	2	2	1	1	3	2	4	2	2	3	2	3	16	1	3	2	3	1	1	1	1	1	1	1	1	17	1	2	1	2	4	3	1	1	3	2	1	21	54	5	5	4	4	4	4	5
96	1	2	2	2	3	1	1	3	3	4	2	4	2	4	4	20	2	2	2	2	1	1	1	1	1	1	1	1	16	1	1	1	1	4	4	2	2	2	4	2	24	60	1	1	1	1	1	1	1
97	1	1	1	1	2	0	0	2	2	4	3	2	2	3	1	15	1	1	2	1	1	1	1	1	1	1	1	1	13	1	2	1	2	2	2	1	2	2	2	1	18	46	3	3	0	3	3	1	2
98	1	2	2	2	2	1	1	3	3	2	2	2	1	1	1	9	1	1	1	1	1	1	1	1	1	1	1	1	12	1	1	3	1	4	1	1	1	1	3	1	18	39	5	5	2	5	3	2	2
99	1	3	3	2	2	1	1	2	3	4	2	4	3	4	4	21	1	2	2	2	1	3	2	1	1	1	1	1	18	1	4	2	5	2	4	2	3	3	5	2	33	72	3	4	3	3	3	2	2
100	1	2	2	1	2	1	1	2	2	3	2	3	3	2	2	15	1	1	1	1	1	1	1	1	1	1	1	1	12	1	1	2	3	1	3	3	4	4	1	3	26	53	3	4	2	4	4	3	2
101	1	1	1	1	2	0	0	2	3	2	2	2	2	2	2	12	1	1	1	2	1	1	1	1	1	1	1	1	13	1	4	4	3	5	5	4	4	2	3	2	37	62	4	4	4	4	4	3	2
102	1	1	1	1	2	0	0	2	3	3	3	4	3	3	1	17	1	1	1	1	1	1	1	1	1	1	1	1	12	1	1	1	1	4	1	1	1	1	1	1	14	43	5	5	3	5	3	3	4
103	1	3	3	2	2	1	1	2	2	4	3	4	1	2	1	15	1	1	1	1	1	1	1	1	1	1	1	1	12	2	3	1	1	1	3	2	2	3	3	2	23	50	3	3	2	2	2	2	2
104	1	2	2	1	2	1	1	3	3	4	3	4	4	4	4	23	1	2	4	3	1	3	3	2	2	1	1	1	24	4	5	5	4	5	5	4	5	1	5	4	47	94	5	5	5	5	5	5	4
105	1	2	2	1	2	1	0	2	2	3	3	2	2	2	2	14	2	2	2	2	2	2	1	1	1	1	1	1	18	1	2	1	3	3	4	2	4	2	5	3	30	62	3	5	3	4	3	2	2
106	1	3	3	2	2	1	1	2	3	4	3	4	3	4	4	22	2	4	3	3	3	2	2	4	2	3	2	2	32	3	3	2	4	2	3	4	4	3	3	3	34	88	3	3	3	3	3	3	3
107	1	1	2	1	2	0	0	3	3	2	1	2	1	1	1	8	1	1	1	1	1	1	1	1	1	1	1	1	12	2	2	2	2	1	2	1	1	1	2	1	17	37	4	5	2	5	4	5	3
108	1	1	1	1	2	0	0	2	1	2	4	3	5	4	1	19	5	5	4	1	1	1	1	1	1	1	1	1	23	1	1	1	1	1	1	1	1	1	1	1	11	53	3	3	0	0	2	1	0
109	1	2	2	1	2	1	1	3	3	3	1	5	5	4	3	21	4	3	3	4	4	4	4	3	4	3	2	2	40	2	2	2	2	2	2	2	2	2	2	2	22	83	4	4	4	4	4	4	4
110	1	1	2	1	2	0	0	2	1	3	3	3	3	3	3	18	4	5	5	5	5	5	5	4	3	2	3	3	49	1	4	4	3	4	4	4	3	3	3	4	37	104	1	1	1	2	1	1	1
111	1	3	3	2	2	1	1	2	3	2	2	2	2	2	2	12	2	2	1	2	2	2	2	2	2	2	2	2	23	2	2	2	2	2	2	2	2	2	2	2	22	57	4	2	1	5	3	3	3
112	1	2	2	2	2	1	1	2	2	5	1	1	1	2	2	12	1	1	1	1	1	1	1	1	1	1	1	1	12	1	1	2	5	1	2	1	3	5	4	1	26	50	5	5	0	0	3	0	0
113	1	2	2	2	2	0	0	2	1	4	3	2	2	2	4	17	1	1	1	1	1	1	1	1	1	1	1	1	12	3	4	2	4	2	4	2	3	4	4	2	34	63	4	4	4	3	4	2	3
114	1	1	1	1	2	0	0	3	3	4	4	4	4	3	2	21	1	2	2	3	1	1	1	1	1	3	1	1	18	1	2	4	4	5	1	4	4	2	3	3	33	72	5	5	3	4	5	5	2
115	1	2	2	1	2	1	1	2	3	3	3	4	3	3	3	19	3	3	3	3	2	4	2	2	2	2	2	2	30	2	2	2	2	2	2	2	2	2	2	2	22	71	3	4	3	4	4	4	3
116	1	2	3	2	2	1	1	1	3	4	2	2	2	2	2	14	1	1	1	1	1	1	1	1	1	1	1	1	12	1	1	1	1	1	1	1	1	1	1	1	11	37	4	5	2	3	4	4	0
117	1	1	1	1	2	0	0	2	2	4	4	3	3	3	3	20	2	2	3	2	2	2	2	2	2	2	2	2	25	2	4	3	4	4	3	3	4	3	4	4	38	83	4	4	2	3	3	3	3
118	1	2	2	2	2	1	1	2	2	4	4	1	1	4	5	19	1	1	1	1	1	2	1	1	1	1	1	1	13	1	2	1	1	1	3	5	5	1	4	2	26	58	5	5	5	5	5	5	0
119	1	3	3	2	2	1	1	3	1	2	2	2	1	1	1	9	1	1	1	1	1	1	1	1	1	1	1	1	12	1	1	1	1	1	2	1	1	1	1	1	12	33	5	5	5	4	5	5	4
120	1	1	1	1	2	0	0	2	3	4	3	3	4	4	3	21	1	1	1	1	1	1	1	1	1	1	1	1	12	2	1	3	4	2	1	1	1	1	1	1	18	51	5	5	5	5	5	5	5
121	0	2	2	1	2	1	0	2	3	2	2	2	3	3	2	14	2	2	3	4	4	3	4	4	4	3	3	4	40	4	4	4	4	4	4	3	4	3	1	3	38	92	4	4	4	4	4	4	3
122	1	2	2	1	2	1	1	2	2	3	2	3	3	3	3	17	5	2	3	3	1	3	3	3	3	3	3	3	35	1	4	4	3	3	3	3	3	3	4	3	34	86	3	3	3	3	3	3	3
123	1	3	3	1	2	1	1	3	2	5	2	2	2	2	2	15	1	1	1	1	1	1	1	1	1	1	1	1	12	4	4	3	2	1	4	2	4	1	3	2	30	57	4	5	2	3	3	3	3
124	1	2	2	1	2	0	0	2	3	3	2	2	2	2	2	13	1	1	1	1	1	1	2	1	1	1	1	2	14	2	2	1	1	1	2	2	2	2	3	2	20	47	4	5	4	4	4	3	4
125	1	2	2	1	2	1	1	2	2	4	3	2	3	3	4	19	4	4	1	3	2	2	1	2	2	2	1	1	25	3	4	4	2	4	4	4	4	3	4	4	40	84	4	4	2	4	3	3	2
126	1	2	2	2	2	1	1	2	3	3	1	1	4	3	1	13	1	1	1	1	1	1	1	1	1	1	1	1	12	1	4	1	4	1	1	1	1	1	3	1	19	44	3	3	0	0	0	0	0
127	1	3	3	2	2	1	1	3	3	2	2	2	4	4	4	18	3	5	1	4	5	4	5	1	2	4	1	1	36	1	5	5	5	4	5	4	4	4	4	4	45	99	4	2	2	2	3	2	2
128	1	2	2	1	2	0	1	3	3	4	4	2	3	2	3	18	1	1	1	2	1	1	1	1	1	1	1	2	14	4	4	2	4	2	2	2	4	2	4	1	31	63	5	5	4	5	4	4	3
129	1	2	2	1	2	0	0	3	3	2	1	1	1	1	1	7	1	1	1	1	1	1	1	1	1	1	1	1	12	1	1	1	1	4	1	1	1	1	1	1	14	33	0	0	3	0	0	3	1
130	1	2	2	1	2	1	1	3	3	4	3	4	2	3	2	18	3	2	4	4	2	3	3	3	3	3	3	3	36	3	3	3	3	3	3	3	3	1	4	2	31	85	5	5	5	4	5	5	4
131	1	2	2	2	2	1	1	2	2	3	3	2	2	2	2	14	2	2	2	2	2	2	2	2	2	2	2	2	24	3	2	2	2	4	4	2	3	3	3	3	31	69	3	3	2	3	2	2	2
132	1	2	3	1	2	1	1	2	2	4	3	2	3	4	3	19	4	5	5	4	3	3	1	2	3	2	1	3	36	4	4	5	5	5	5	5	5	4	5	5	52	107	4	5	0	4	4	4	1
133	1	1	1	1	1	0	0	2	2	2	2	1	1	1	1	8	1	1	1	1	1	1	1	1	1	1	1	1	12	1	5	4	3	2	4	1	3	3	3	3	32	52	1	2	0	4	2	2	0
134	1	1	1	1	2	0	0	2	1	4	4	4	3	4	4	23	2	2	1	2	1	1	1	1	1	1	1	1	15	3	4	1	4	4	4	2	3	3	4	3	35	73	4	4	3	4	4	3	3
135	1	3	3	2	2	1	1	3	3	5	1	3	2	1	1	13	1	1	1	1	1	1	1	1	1	1	1	1	12	1	3	1	4	1	5	1	1	3	4	1	25	50	4	4	2	5	4	4	3
136	1	2	3	2	2	1	1	2	2	3	1	1	1	1	1	8	1	1	1	1	1	1	1	1	1	1	1	1	12	1	1	1	2	2	3	1	1	1	1	1	15	35	4	5	4	4	4	3	3
137	1	2	2	2	2	1	1	2	2	3	2	3	3	3	1	15	1	1	1	1	1	1	1	1	1	1	1	1	12	1	1	1	1	3	1	1	1	1	3	1	15	42	4	5	3	4	3	3	3
138	1	2	2	2	2	1	1	2	1	4	4	2	3	2	2	17	3	2	2	2	1	4	3	3	1	3	1	3	28	4	5	4	4	5	5	4	5	3	5	4	48	93	5	5	3	3	3	3	3
139	1	2	2	2	2	0	0	3	1	4	1	1	1	1	1	9	1	1	1	1	1	1	1	1	1	1	1	1	12	1	3	3	1	1	1	1	3	1	2	1	18	39	0	0	0	5	0	1	0
140	1	1	1	1	1	0	0	2	2	3	1	2	1	2	2	11	1	1	1	1	1	1	1	1	1	1	1	1	12	1	3	2	1	2	2	2	2	2	1	1	19	42	3	4	4	4	4	4	3
141	1	1	1	1	2	0	0	2	1	2	1	1	1	1	1	7	1	1	5	1	1	1	5	1	1	1	1	1	20	1	1	1	3	3	1	1	1	1	5	5	23	50	3	1	1	1	1	1	1
142	1	1	1	1	1	0	0	3	3	3	2	3	2	2	2	14	2	1	1	2	1	2	2	1	1	1	1	1	16	2	3	3	3	3	3	2	4	2	4	2	31	61	3	4	2	2	2	3	1
143	1	3	3	3	2	1	1	2	2	4	1	3	3	3	3	17	3	3	3	3	3	3	3	3	3	3	3	3	36	3	3	3	3	3	3	3	3	3	3	3	33	86	3	3	3	3	3	3	3
144	1	2	2	2	3	1	1	3	3	2	1	1	1	1	1	7	1	1	1	1	1	1	1	1	1	1	1	1	12	1	1	1	1	1	1	1	1	3	3	1	15	34	4	4	3	3	4	4	2
145	1	3	3	2	2	1	1	3	2	4	1	1	1	1	1	9	1	1	1	1	1	1	1	1	1	1	1	1	12	1	1	1	1	1	3	1	4	3	3	1	20	41	4	4	1	3	4	3	0
146	1	1	1	1	1	0	0	2	2	3	3	4	2	4	4	20	3	2	2	3	2	2	2	2	2	2	2	2	26	3	4	3	4	4	2	4	3	3	4	3	37	83	4	3	3	4	4	1	2
147	1	2	2	1	2	1	1	2	2	4	4	4	4	4	5	25	3	3	5	3	3	4	3	3	4	4	3	3	41	4	5	4	4	4	4	4	5	3	5	4	46	112	4	4	2	3	3	2	2
148	1	3	3	3	2	1	1	2	3	5	2	4	4	4	4	23	3	4	2	2	1	2	2	2	1	1	1	1	22	4	2	2	2	2	3	3	2	3	1	2	26	71	4	5	2	4	4	2	3
149	1	1	1	1	1	0	0	2	3	3	3	4	2	2	2	16	2	4	2	2	2	2	2	2	1	1	1	1	22	3	4	1	4	2	4	2	1	2	4	1	28	66	4	4	2	4	3	4	1
150	1	3	3	2	2	0	1	3	2	2	1	2	1	1	1	8	1	1	1	1	1	1	1	1	1	1	1	1	12	2	1	1	1	3	3	1	1	3	3	1	20	40	5	5	0	3	2	5	0
151	1	2	2	2	2	1	1	3	2	1	1	1	1	1	1	6	1	1	1	1	1	1	1	1	1	1	1	1	12	1	1	1	1	1	1	1	1	1	2	1	12	30	0	0	0	0	0	0	0
152	1	3	2	2	2	1	1	2	2	3	3	3	3	3	3	18	3	3	3	3	3	3	3	3	3	3	3	3	36	3	3	3	3	3	3	3	3	3	4	3	34	88	3	3	2	3	3	3	3
153	1	1	1	1	1	0	0	3	3	2	1	3	1	1	1	9	1	1	1	1	1	1	1	1	1	1	1	1	12	1	2	1	1	1	1	1	1	1	1	1	12	33	3	4	3	4	4	2	0
154	1	2	3	2	2	1	1	2	3	5	1	1	1	1	1	10	1	1	1	1	1	1	1	1	1	1	1	1	12	1	1	1	1	1	2	1	1	1	2	1	13	35	4	4	0	5	5	0	0
155	1	3	3	3	3	1	1	3	2	3	2	3	3	4	1	16	1	1	1	2	1	1	1	1	1	1	1	1	13	1	2	1	3	4	2	1	3	4	3	2	26	55	5	5	5	4	5	5	4
156	1	3	3	2	2	1	1	2	3	4	1	2	3	2	1	13	2	2	1	2	1	1	1	2	1	1	1	1	16	1	1	2	2	4	2	2	2	2	4	4	26	55	5	5	3	2	3	1	2
157	1	1	1	1	1	0	0	2	2	3	2	4	3	4	4	20	2	2	2	2	4	2	4	1	2	4	3	2	30	4	5	4	4	4	5	4	5	3	4	3	45	95	5	5	5	5	5	3	4
158	1	2	2	2	2	1	1	2	2	4	4	4	4	4	4	24	4	4	4	4	1	3	3	1	2	1	1	1	29	4	5	5	5	5	5	5	5	5	5	5	54	107	5	5	5	5	5	5	5
159	1	3	3	2	2	1	1	2	3	4	2	2	2	2	2	14	2	1	2	1	1	2	2	1	1	1	1	1	16	4	2	2	4	1	4	4	2	2	2	3	30	60	2	3	1	5	2	2	1
160	1	3	3	2	2	1	1	3	3	5	3	3	4	4	4	23	4	5	5	3	1	4	2	2	4	3	1	2	36	1	4	3	5	2	5	3	3	4	5	3	38	97	5	5	0	0	0	2	0
161	1	2	2	1	2	1	1	3	3	5	2	2	2	2	2	15	1	1	1	1	1	1	1	1	1	1	1	1	12	2	4	2	4	4	4	3	4	3	4	2	36	63	5	5	5	5	5	2	5
162	1	2	2	2	2	1	1	1	2	4	2	5	2	3	3	19	1	3	2	2	1	3	1	1	1	1	1	1	18	4	4	4	5	4	5	4	5	3	4	3	45	82	3	4	1	2	3	4	1
163	1	3	3	2	2	1	1	3	1	5	5	5	5	5	5	30	4	4	5	3	3	4	3	4	5	5	3	4	47	4	4	3	5	5	5	5	5	5	5	5	51	128	5	5	4	4	4	4	3
164	1	2	2	2	2	1	1	3	2	5	1	1	1	1	1	10	1	1	1	1	1	1	1	1	1	1	1	1	12	1	1	1	1	1	1	1	4	1	2	1	15	37	5	5	5	5	5	5	5
165	1	1	1	1	2	0	0	2	2	3	1	1	1	1	1	8	1	1	1	1	1	1	1	1	1	1	1	1	12	1	3	1	1	1	2	1	3	1	1	1	16	36	5	5	2	5	5	0	3
166	1	3	3	2	2	1	1	2	3	3	1	1	1	1	3	10	1	1	1	1	1	1	1	1	1	1	1	1	12	1	1	2	3	2	3	1	4	1	1	1	20	42	5	5	5	5	5	5	5
167	1	2	2	2	2	1	1	3	3	1	1	1	1	1	1	6	1	1	1	1	1	1	1	1	1	1	1	1	12	1	1	1	1	2	1	1	1	2	1	1	13	31	5	5	2	5	4	3	0
168	1	3	3	2	2	1	1	3	3	4	2	4	2	2	2	16	2	1	1	1	1	1	1	1	1	1	1	1	13	4	4	2	4	2	2	2	2	2	1	2	27	56	3	4	3	4	3	3	3
169	1	1	1	1	1	0	0	2	2	2	2	2	3	2	2	13	2	2	2	2	2	2	2	2	2	2	2	2	24	2	2	2	2	2	2	2	2	2	2	2	22	59	3	3	1	2	2	1	1
170	1	1	1	1	2	0	0	2	2	4	4	2	2	2	2	16	2	2	2	2	2	2	2	2	2	2	2	2	24	2	2	2	2	2	2	2	2	2	2	2	22	62	3	3	3	3	3	3	2
171	1	3	3	2	2	1	1	2	3	3	3	4	2	1	1	14	1	1	1	1	1	1	1	1	1	1	1	1	12	1	1	1	1	2	2	2	3	3	2	2	20	46	5	4	4	5	4	3	3
172	1	2	2	2	2	1	1	2	2	3	2	2	4	4	2	17	4	4	4	2	1	2	2	2	1	1	1	1	25	1	2	2	1	2	2	1	1	2	2	2	18	60	5	5	4	3	3	3	3
173	1	3	3	2	2	1	1	2	2	3	3	3	3	3	3	18	3	3	3	3	3	3	3	3	3	3	3	3	36	3	3	3	3	3	4	3	3	3	3	3	34	88	3	3	3	3	3	3	3
174	1	1	1	1	1	0	0	2	3	4	1	2	1	1	1	10	1	1	1	1	1	1	1	1	1	1	1	1	12	1	4	3	1	3	5	1	1	1	4	1	25	47	5	5	2	4	4	1	3
175	1	3	3	3	2	1	1	2	1	4	5	5	5	4	4	27	4	3	4	2	4	2	2	2	3	1	1	1	29	5	3	2	5	3	4	3	3	3	5	3	39	95	5	4	1	5	2	0	1
176	1	3	3	2	2	1	1	2	2	3	2	3	2	2	2	14	2	2	2	2	2	2	2	2	2	2	2	2	24	1	2	1	1	2	5	2	2	3	3	2	24	62	3	5	3	3	4	3	3
177	1	2	2	2	2	1	1	3	3	5	2	3	2	4	4	20	1	1	4	3	1	1	1	1	1	1	1	1	17	1	1	1	1	1	1	1	1	1	1	1	11	48	4	5	3	4	3	1	3
178	1	1	1	1	2	0	0	3	3	5	1	2	2	2	2	14	2	2	2	2	2	2	2	2	2	2	2	2	24	2	4	2	4	4	4	2	4	2	4	2	34	72	4	4	4	4	4	4	4
179	1	1	1	1	2	0	0	2	2	1	1	1	1	1	2	7	1	1	1	1	1	1	1	1	1	1	1	1	12	3	4	4	5	3	1	3	2	3	3	1	32	51	3	4	3	3	3	3	1
180	1	3	3	2	2	1	1	3	3	1	1	4	1	2	1	10	1	1	1	1	1	1	1	1	1	1	1	1	12	1	2	1	2	2	3	1	1	3	1	1	18	40	5	5	5	5	5	5	2
181	1	2	2	1	2	1	1	3	3	1	1	1	1	1	2	7	1	1	1	1	1	1	1	1	1	1	1	1	12	1	1	1	1	1	1	1	1	1	1	1	11	30	3	3	3	3	3	3	3
182	1	2	2	1	2	1	1	3	3	1	1	1	1	1	1	6	1	1	1	1	1	1	1	1	1	1	1	1	12	1	2	1	1	1	2	1	1	1	1	1	13	31	5	5	4	4	5	5	4
183	1	1	2	1	2	0	0	3	2	5	1	1	1	1	1	10	1	1	1	1	1	1	1	1	1	1	1	1	12	1	1	1	1	1	1	1	1	1	4	1	14	36	5	5	2	4	3	2	1
184	1	3	3	3	2	1	1	3	3	4	4	3	2	2	2	17	1	1	1	1	1	1	1	1	1	1	1	1	12	1	5	1	4	4	4	4	4	4	4	2	37	66	4	4	3	5	4	3	3
185	1	2	2	2	2	0	0	2	3	4	1	3	1	2	3	14	1	1	1	1	1	1	1	1	1	1	1	1	12	1	2	2	3	3	4	1	4	1	4	1	26	52	4	5	2	3	4	4	4
186	1	2	2	2	2	1	1	3	3	1	1	2	1	2	1	8	1	1	2	1	1	1	1	1	1	1	1	1	13	1	4	4	5	4	5	2	1	5	4	1	36	57	4	5	0	3	4	5	0
187	1	2	2	1	2	0	0	2	2	4	3	4	2	2	4	19	1	2	2	2	1	1	1	1	1	1	1	1	15	4	1	1	4	1	2	1	1	1	3	1	20	54	4	5	4	5	4	3	3
188	1	2	2	2	2	1	1	2	3	2	1	1	1	1	1	7	1	1	1	1	1	1	1	1	1	1	1	1	12	2	1	1	1	1	2	1	1	1	1	1	13	32	4	4	3	3	5	4	3
189	1	1	1	1	2	0	0	3	3	5	3	5	1	5	5	24	1	3	3	2	5	2	1	3	1	1	1	1	24	3	1	1	4	5	5	5	5	1	5	3	38	86	5	5	5	5	5	5	5
190	1	3	3	2	2	1	1	3	3	3	1	2	1	1	2	10	1	1	1	1	1	1	1	1	1	1	1	1	12	5	4	1	4	1	4	1	4	1	5	1	31	53	5	5	5	5	5	0	3
191	1	1	1	1	2	0	0	1	2	2	2	2	2	2	2	12	2	2	2	2	2	2	2	2	2	2	2	2	24	2	2	2	2	2	2	2	2	2	2	2	22	58	3	4	3	4	3	4	4
192	1	1	1	1	2	0	0	3	2	3	4	3	2	3	2	17	2	2	2	2	2	2	2	2	2	2	2	2	24	2	2	2	2	2	2	2	2	3	3	3	25	66	4	4	3	3	3	3	4
193	1	3	3	2	2	1	1	3	2	1	1	1	1	1	1	6	1	1	1	1	1	1	1	1	1	1	1	1	12	1	1	1	1	1	1	1	1	1	1	1	11	29	5	5	3	5	5	2	3
194	1	1	1	1	1	0	0	2	2	3	2	4	2	1	1	13	1	1	3	1	1	1	1	1	1	4	1	1	17	1	5	4	4	4	5	1	5	1	5	4	39	69	5	5	2	5	2	2	3
195	1	2	2	2	2	1	1	2	3	3	2	3	2	2	2	14	2	2	2	2	2	2	2	2	2	1	1	1	21	1	1	2	1	1	1	2	1	2	2	2	16	51	4	4	4	3	3	3	3
196	1	2	2	2	2	1	1	3	3	4	2	5	2	1	4	18	1	1	1	1	1	1	1	1	1	1	1	1	12	3	2	4	5	4	1	1	1	4	4	2	31	61	5	5	3	5	5	5	3
197	1	1	1	1	2	0	0	2	3	4	3	3	3	2	2	17	2	2	2	2	2	2	2	2	2	2	2	2	24	2	2	2	2	2	2	2	2	2	2	2	22	63	4	4	2	4	3	3	3
198	1	3	3	3	2	1	1	3	3	5	3	5	3	4	2	22	1	1	1	1	1	1	1	1	1	1	1	1	12	1	1	4	4	4	5	2	4	2	3	3	33	67	5	4	2	5	3	2	0
199	1	1	1	1	2	0	0	2	1	4	4	4	5	3	3	23	2	2	5	5	4	4	2	2	4	3	2	4	39	2	4	2	4	4	4	4	4	4	4	4	40	102	5	5	1	4	3	3	3
200	1	1	1	1	2	0	0	3	3	5	1	2	2	2	3	15	1	2	2	2	4	2	5	1	1	1	1	1	23	4	2	2	4	2	1	1	1	1	2	2	22	60	5	4	4	4	4	4	4
201	1	2	2	1	2	1	1	3	3	4	3	4	4	4	2	21	2	2	1	3	1	1	1	1	1	1	1	1	16	1	1	3	4	3	4	4	1	1	1	1	24	61	5	5	5	5	5	5	5
202	1	2	2	2	2	1	0	3	2	1	1	1	2	2	1	8	1	1	1	1	1	1	2	1	1	1	1	1	13	1	1	1	1	1	1	1	2	2	2	1	14	35	5	5	3	4	5	2	3
203	1	2	2	2	2	1	1	2	2	4	3	3	3	3	3	19	3	3	3	3	3	3	3	3	3	3	3	3	36	3	3	3	3	3	3	3	3	3	5	5	37	92	3	3	3	3	3	3	3
204	1	1	1	1	2	0	0	2	3	4	2	4	2	2	2	16	2	2	2	2	2	2	2	2	2	2	2	2	24	2	2	2	2	4	3	2	2	2	4	2	27	67	5	5	3	4	3	2	3
205	1	2	2	1	2	1	1	2	3	4	3	4	4	4	4	23	4	4	4	4	4	4	4	2	4	4	2	4	44	4	4	3	4	4	4	4	4	3	4	4	42	109	3	3	3	3	3	3	3
206	1	1	1	1	2	0	0	1	1	1	1	1	1	1	1	6	1	1	1	1	1	1	1	1	1	1	1	1	12	1	1	1	1	1	1	1	1	1	1	1	11	29	0	4	0	0	0	0	0
207	1	1	1	1	2	1	0	3	3	5	1	1	3	3	2	15	1	1	1	1	1	1	1	1	1	1	1	1	12	1	1	1	1	1	1	1	1	1	1	1	11	38	5	5	5	5	5	5	0
208	0	1	1	1	2	0	0	3	2	1	4	2	1	1	1	10	1	1	1	1	4	1	1	1	1	1	1	1	15	4	1	5	1	5	1	1	1	1	1	1	22	47	5	5	5	5	5	5	5
209	1	2	2	1	2	1	1	2	2	2	2	2	3	2	2	13	1	1	2	2	2	2	3	2	2	2	2	2	23	2	3	2	2	3	4	2	3	2	3	3	29	65	3	3	3	3	3	3	3
210	0	1	1	1	1	0	0	3	3	1	1	1	1	1	1	6	1	1	1	1	1	1	1	1	1	1	1	1	12	1	1	1	1	1	1	1	1	1	1	1	11	29	4	3	3	3	3	3	3
211	1	1	1	1	1	0	0	2	3	4	4	4	4	3	3	22	2	3	2	2	2	2	2	3	2	2	2	2	26	3	3	3	4	4	4	4	4	3	4	3	39	87	3	4	3	4	3	2	4
212	1	1	1	1	2	0	0	2	2	4	2	3	1	3	3	16	1	4	1	1	1	2	1	1	1	1	1	1	16	4	4	2	3	1	2	4	3	1	4	1	29	61	4	4	4	5	4	3	3
213	1	1	1	1	2	0	0	2	1	1	2	2	2	2	4	13	4	1	1	3	2	4	4	3	2	2	4	2	32	4	5	5	5	4	5	4	4	4	4	4	48	93	4	4	2	2	4	1	1
214	1	1	1	1	3	0	0	2	2	4	4	4	4	3	2	21	2	2	2	2	1	3	2	2	2	2	2	2	24	4	4	2	4	3	4	4	4	2	3	3	37	82	4	4	3	4	4	3	3
215	1	1	2	1	2	1	1	3	2	4	2	2	2	2	2	14	1	1	1	1	1	1	1	1	1	1	1	1	12	2	4	1	4	2	4	1	1	4	1	4	28	54	4	2	2	2	2	2	2
216	1	2	2	2	2	1	1	3	2	2	1	2	2	2	2	11	1	1	1	1	1	1	1	1	1	1	1	1	12	1	2	1	4	2	2	1	2	1	2	1	19	42	5	5	3	5	5	1	3
217	1	1	1	1	2	0	0	2	2	4	4	4	4	4	4	24	3	2	2	2	2	2	2	2	2	2	2	2	25	4	2	2	3	2	2	2	2	3	4	2	28	77	3	4	3	3	3	3	3
218	1	1	2	1	2	0	0	2	1	2	1	1	1	1	1	7	1	1	1	1	2	1	1	1	1	1	1	1	13	1	1	1	3	1	3	1	3	3	4	1	22	42	3	3	0	3	3	1	0
219	1	1	1	1	2	0	0	3	3	3	3	2	2	2	2	14	2	2	2	2	2	2	2	2	2	2	2	2	24	2	2	1	3	4	3	3	3	3	2	2	28	66	4	4	1	3	3	3	3
220	1	1	1	1	2	0	0	3	3	4	4	4	4	4	3	23	2	1	2	2	3	2	2	2	2	2	2	2	24	3	2	3	3	3	2	3	2	3	2	3	29	76	4	4	4	3	4	3	2
221	1	2	2	2	2	1	1	3	3	5	1	2	1	1	1	11	1	1	1	1	1	1	1	1	1	1	1	1	12	1	5	4	4	5	5	5	5	5	5	1	45	68	5	5	0	5	3	0	0
222	1	2	2	2	2	1	1	2	1	3	5	4	4	3	4	23	4	4	4	3	3	3	4	4	1	1	1	1	33	3	3	1	1	3	3	3	3	3	3	2	28	84	5	5	3	5	5	5	5
223	1	2	2	2	2	1	1	3	2	3	1	1	1	1	1	8	1	1	1	1	1	1	1	1	1	1	1	1	12	1	1	1	1	1	1	1	1	1	1	1	11	31	5	5	5	5	5	5	5
224	1	1	1	1	2	0	0	2	1	3	3	3	1	1	4	15	1	3	2	1	1	1	1	1	1	1	1	1	15	1	3	1	5	1	2	1	1	4	3	3	25	55	5	5	0	4	4	0	0
225	1	1	1	1	2	0	0	2	2	3	3	4	4	4	3	21	3	4	4	4	3	3	3	3	3	3	3	3	39	4	4	4	4	4	4	4	4	4	4	4	44	104	2	3	1	2	2	2	2
226	1	2	2	1	2	1	1	2	2	4	2	3	3	3	4	19	2	2	2	2	1	1	1	1	1	1	1	1	16	2	3	1	3	2	3	3	2	2	4	4	29	64	4	4	3	5	4	4	3
227	1	1	1	1	2	0	0	2	2	4	2	3	2	2	2	15	1	2	2	2	2	3	2	2	3	2	2	2	25	3	4	2	4	4	4	3	4	3	4	4	39	79	3	4	3	4	3	3	2
228	1	2	2	2	2	1	1	2	1	3	2	2	4	4	2	17	3	2	5	3	4	3	2	2	1	2	2	2	31	2	2	4	4	1	5	1	5	4	4	4	36	84	4	4	0	4	4	1	1
229	1	3	3	2	2	1	1	3	2	3	2	4	1	2	1	13	1	1	1	1	1	1	1	2	1	1	1	1	13	1	4	1	4	4	5	2	5	5	3	3	37	63	3	3	3	3	4	1	0
230	1	3	3	2	2	1	1	3	2	5	1	1	1	2	2	12	1	1	1	1	1	1	1	1	1	1	1	1	12	1	1	1	1	1	1	1	1	1	1	1	11	35	4	5	2	5	5	3	0
231	1	3	3	2	2	1	1	2	1	2	2	2	2	2	2	12	2	2	2	2	2	2	1	1	1	1	1	1	18	1	3	2	2	2	4	2	3	3	4	2	28	58	4	4	3	4	4	4	2
232	1	2	2	1	2	1	1	3	3	3	2	3	2	4	2	16	2	3	2	2	4	4	2	1	1	1	1	1	24	2	4	5	4	4	2	2	2	3	4	4	36	76	4	4	4	3	5	4	4
233	1	2	2	1	2	1	1	3	3	4	2	3	4	2	4	19	2	4	1	1	1	1	1	1	1	1	1	4	19	4	4	4	4	4	2	4	4	3	4	2	39	77	4	5	3	4	4	4	3
234	1	2	2	2	2	1	1	3	3	4	3	3	1	2	2	15	1	1	1	2	1	1	1	1	1	1	1	1	13	2	2	1	2	1	3	3	4	3	4	2	27	55	4	4	3	4	4	2	3
235	1	1	2	1	2	1	1	3	2	4	4	2	3	5	4	22	3	3	2	1	1	2	3	2	1	1	1	2	22	3	5	2	4	3	5	4	5	4	5	2	42	86	5	5	4	4	5	3	3
236	1	2	2	2	2	1	1	2	3	4	4	2	2	2	5	19	2	2	2	2	2	2	1	2	2	2	2	2	23	5	2	1	1	5	1	1	1	5	1	1	24	66	5	5	5	5	5	5	5
237	1	3	2	2	2	0	0	1	2	1	1	1	1	1	1	6	1	1	1	1	1	1	1	1	1	1	1	1	12	1	1	1	1	1	1	1	1	1	1	1	11	29	0	0	0	0	0	0	0
238	1	1	1	1	2	0	0	3	3	4	4	3	2	4	4	21	2	1	1	1	1	1	1	1	1	1	1	1	13	1	2	1	3	1	3	1	2	2	3	3	22	56	3	4	1	2	1	1	0
239	1	3	2	2	2	1	1	2	2	5	4	4	4	4	3	24	2	2	2	2	1	4	2	2	2	2	2	2	25	4	5	4	4	4	4	4	4	4	5	5	47	96	5	5	5	5	5	1	2
240	1	2	2	2	3	1	1	3	2	4	4	4	4	4	4	24	2	2	2	2	2	2	2	2	2	2	2	2	24	2	2	2	4	3	2	2	2	4	4	4	31	79	4	4	1	3	3	1	3
241	1	2	2	1	2	1	1	2	2	4	2	2	4	4	2	18	1	1	1	1	1	1	1	1	1	1	1	1	12	1	4	4	4	1	4	1	4	4	4	1	32	62	5	5	3	5	5	5	3
242	1	1	2	1	2	0	0	2	3	4	4	4	4	4	4	24	4	3	2	2	2	2	2	2	2	2	2	2	27	2	2	2	2	2	2	2	2	2	2	2	22	73	3	4	4	4	4	4	4
243	1	1	1	1	2	0	0	2	2	4	3	2	2	4	4	19	1	3	1	1	1	2	2	1	1	1	1	2	17	4	4	4	5	2	5	4	4	5	5	2	44	80	2	4	0	2	2	0	0
244	1	2	2	1	1	1	1	3	2	5	4	3	4	4	4	24	4	2	3	2	2	2	2	2	2	1	1	1	24	4	4	2	4	2	2	4	4	4	3	3	36	84	5	5	5	5	5	5	5
245	1	2	2	2	2	1	1	2	1	1	1	1	1	1	1	6	1	1	1	1	1	1	1	1	1	1	1	1	12	1	1	1	1	1	4	1	2	1	4	2	19	37	3	3	3	3	3	3	1
246	1	2	2	2	2	1	1	3	3	4	4	2	5	4	4	23	1	2	1	1	1	4	1	1	1	1	1	3	18	4	4	2	4	4	4	4	4	2	5	4	41	82	4	4	2	3	4	2	2
247	1	2	2	1	2	1	1	2	3	3	3	2	3	3	3	17	3	1	1	1	1	1	1	1	1	1	1	1	14	2	4	3	3	4	4	2	4	3	4	2	35	66	3	4	3	3	3	2	3
248	1	3	3	2	2	1	1	3	2	2	2	2	2	2	2	12	2	1	1	1	1	1	1	1	1	1	1	1	13	3	3	1	1	3	3	3	2	2	3	2	26	51	4	4	3	3	3	3	2
249	1	3	3	2	2	1	1	3	3	4	2	2	1	2	2	13	1	1	1	2	1	1	1	1	1	1	1	1	13	1	2	1	2	2	2	2	1	2	2	1	18	44	3	3	3	3	3	3	3
250	1	2	2	2	2	1	1	2	2	4	3	3	2	2	3	17	2	3	2	2	2	2	3	2	2	2	2	4	28	2	4	3	3	4	3	3	4	3	3	3	35	80	4	5	4	5	3	1	3
251	1	3	2	3	2	1	1	3	1	2	2	2	2	2	2	12	2	2	2	2	2	2	2	2	2	2	2	2	24	4	4	4	4	2	4	4	4	4	4	2	40	76	4	4	3	3	3	3	3
252	1	1	1	1	2	0	0	2	2	3	3	3	3	3	3	18	3	3	3	3	3	3	3	3	3	3	3	3	36	3	3	3	3	3	3	3	3	3	3	3	33	87	4	4	3	4	4	4	3
253	1	1	1	1	1	0	0	2	3	4	5	4	5	5	3	26	1	2	3	1	2	2	2	2	1	1	3	2	22	4	4	4	4	4	5	5	5	5	5	5	50	98	5	5	5	5	5	5	5
254	1	3	3	3	2	1	1	2	3	5	2	2	2	2	2	15	1	1	1	1	1	1	1	1	1	1	1	1	12	1	5	1	5	5	5	1	5	5	4	2	39	66	5	5	4	5	4	0	4
255	1	1	1	1	2	1	0	2	3	4	4	4	4	4	4	24	4	4	4	4	1	1	1	1	1	1	1	1	24	1	1	5	4	4	2	4	4	4	2	2	33	81	5	5	5	5	5	5	4
256	1	2	3	2	2	1	1	2	2	4	2	4	4	3	4	21	2	1	1	1	1	1	1	1	1	1	1	1	13	2	3	4	4	2	4	3	4	2	3	2	33	67	4	4	3	4	3	2	2
257	1	3	3	2	2	1	1	3	3	5	1	5	1	1	1	14	1	1	1	1	1	1	1	1	1	1	1	1	12	1	1	1	1	1	1	1	1	1	1	1	11	37	5	5	5	5	5	5	5
258	1	2	2	2	2	1	1	2	2	4	2	3	2	2	2	15	2	3	3	3	3	3	3	3	3	3	3	3	35	3	2	2	2	2	4	2	2	2	4	2	27	77	3	3	3	3	3	3	3
259	1	3	3	2	2	1	1	3	3	4	2	3	3	2	4	18	1	1	2	1	1	1	1	1	1	1	1	1	13	4	3	1	1	2	3	2	4	2	3	2	27	58	4	4	4	4	4	4	3
260	1	1	1	1	2	0	0	3	3	1	1	1	1	1	1	6	1	1	2	1	1	1	1	1	1	1	1	1	13	1	3	2	4	4	2	2	2	2	3	2	27	46	5	5	4	4	4	4	4
261	1	3	2	2	2	1	1	3	2	2	3	3	3	3	3	17	4	3	3	2	1	3	3	2	2	2	1	2	28	4	5	4	4	4	4	3	3	4	4	4	43	88	3	3	0	2	3	2	1
262	1	1	2	2	2	1	0	3	3	4	3	5	5	1	2	20	1	1	1	1	1	1	1	1	1	1	1	1	12	4	4	1	5	2	5	4	1	3	5	1	35	67	5	5	5	5	5	0	3
263	1	1	1	1	1	0	0	3	3	3	3	3	3	3	3	18	3	3	3	3	3	3	3	3	3	3	3	3	36	3	4	4	3	4	4	3	4	3	5	3	40	94	4	5	4	4	4	1	4
264	1	2	2	2	2	1	1	2	2	3	3	3	3	3	3	18	3	3	3	3	3	3	3	3	3	3	3	3	36	3	2	3	3	3	4	3	3	3	3	3	33	87	3	3	3	3	3	3	3
265	1	2	2	1	2	1	1	3	2	5	5	5	5	5	5	30	5	5	5	5	5	5	5	5	5	5	5	5	60	5	5	5	5	5	5	5	5	5	5	5	55	145	3	3	3	3	3	3	3
266	1	3	3	2	2	1	1	2	2	2	2	4	2	2	1	13	1	1	1	1	1	1	1	1	1	1	1	1	12	2	4	2	4	2	5	1	4	4	5	1	34	59	4	4	0	4	4	1	0
267	1	2	2	2	2	0	0	3	2	3	3	4	4	3	4	21	3	3	3	3	3	3	3	3	3	3	3	3	36	3	3	3	3	3	3	3	3	3	3	3	33	90	3	3	3	3	3	3	3
268	1	1	2	2	2	1	0	2	2	3	3	3	3	4	2	18	3	2	4	2	1	1	3	3	2	4	2	3	30	2	4	2	4	3	2	3	3	3	5	4	35	83	4	4	2	4	2	3	2
269	1	1	1	2	2	0	0	3	3	4	1	2	2	3	1	13	1	1	1	1	1	1	1	1	1	1	1	1	12	1	4	1	1	2	4	1	2	1	1	1	19	44	5	5	5	5	5	4	4
270	1	3	3	2	2	1	1	3	3	1	1	1	1	1	1	6	1	1	1	1	1	1	1	1	1	1	1	1	12	1	1	1	1	3	3	1	1	3	3	1	19	37	4	5	4	4	4	3	3
271	1	3	3	2	2	1	1	2	2	2	3	2	2	2	2	13	2	2	3	1	1	1	1	1	1	2	3	1	19	2	5	3	2	2	4	4	5	5	5	5	42	74	4	5	3	5	4	4	5
272	1	1	1	1	1	0	0	2	2	2	2	3	1	3	2	13	1	1	1	1	1	1	1	1	1	1	1	1	12	1	3	1	4	1	1	1	1	1	4	1	19	44	0	5	0	1	3	0	0
273	1	3	3	2	2	0	0	3	3	2	1	1	1	1	1	7	1	1	1	1	1	1	1	1	1	1	1	1	12	3	1	1	1	1	1	1	1	1	1	1	13	32	3	5	4	4	4	3	3
274	1	2	2	2	2	1	1	2	2	3	2	4	2	2	2	15	2	2	2	2	1	1	1	1	1	1	1	1	16	1	3	1	3	4	4	2	4	1	4	2	29	60	4	4	3	4	4	3	4
275	1	3	3	2	2	1	1	2	2	2	2	2	2	2	2	12	2	2	2	2	2	2	2	2	2	2	2	2	24	2	2	4	3	2	2	2	2	3	3	3	28	64	3	3	3	3	3	2	2
276	1	1	1	1	2	0	0	2	2	2	1	1	3	1	1	9	1	1	3	1	1	2	3	2	4	2	1	1	22	3	4	1	3	1	5	2	4	1	5	3	32	63	3	5	0	3	0	2	0
277	1	1	1	1	1	0	0	2	3	5	4	4	4	4	4	25	2	2	2	2	2	2	2	2	2	2	2	2	24	2	2	2	2	2	2	2	2	2	2	2	22	71	4	4	4	4	4	4	4
278	1	3	3	2	2	1	1	3	3	5	4	3	4	4	2	22	1	1	1	1	1	1	1	1	1	1	1	1	12	1	4	2	4	5	2	1	4	1	4	1	29	63	2	5	1	5	5	4	2
279	1	3	3	2	2	1	1	1	2	3	1	2	1	1	1	9	1	1	1	1	1	1	1	1	1	1	1	1	12	1	1	1	1	1	1	2	3	3	2	1	17	38	2	2	0	3	3	0	0
280	1	3	3	2	2	1	1	2	2	4	4	4	3	3	3	21	2	3	4	3	3	3	1	3	2	1	2	2	29	4	5	3	3	4	5	4	4	3	3	3	41	91	4	4	1	4	3	1	4
281	1	3	3	2	2	0	0	2	2	4	2	2	1	1	1	11	1	2	1	1	1	1	1	1	1	1	1	1	13	1	1	1	1	1	1	1	2	4	4	4	21	45	5	4	3	4	3	3	4
282	1	3	3	3	2	1	1	3	3	4	2	1	4	3	2	16	1	1	4	1	1	1	1	1	2	4	1	1	19	1	4	5	5	2	4	4	4	2	5	5	41	76	4	5	3	2	4	3	4
283	1	1	1	1	2	0	0	3	3	3	1	3	1	3	2	13	1	1	1	1	1	1	1	1	1	1	1	1	12	1	1	1	1	1	1	1	1	3	1	1	13	38	5	5	5	5	5	3	3
284	1	2	2	2	2	1	1	3	3	2	2	2	1	1	1	9	1	1	1	1	1	1	1	1	1	1	1	1	12	1	1	1	1	1	1	1	1	1	1	1	11	32	5	5	5	5	5	3	4
285	1	1	2	1	2	0	0	2	2	1	1	1	1	1	1	6	1	1	1	1	1	1	1	1	1	1	1	1	12	1	1	1	1	1	1	1	1	1	1	1	11	29	5	5	0	5	2	0	0
286	1	2	2	2	2	1	1	3	2	4	3	3	3	3	1	17	1	1	1	1	1	1	1	1	1	1	1	1	12	1	1	1	1	1	1	1	1	1	1	1	11	40	3	4	1	3	3	3	0
287	1	2	2	2	1	1	1	3	3	5	1	3	3	3	4	19	1	1	1	1	1	3	1	1	1	1	1	1	14	1	5	1	5	5	5	5	5	3	5	3	43	76	5	5	5	5	5	5	5
288	1	2	2	2	2	1	1	3	3	2	1	1	1	2	1	8	1	1	1	1	1	1	1	1	1	1	1	1	12	2	1	2	2	1	1	5	1	1	1	1	18	38	5	5	4	4	4	5	3
289	1	2	2	2	2	0	0	2	2	1	2	3	1	2	2	11	1	1	1	1	1	1	1	1	1	1	1	1	12	4	2	2	4	5	2	3	2	2	1	1	28	51	5	5	5	5	5	1	2
290	1	3	3	3	2	1	1	2	3	4	1	3	3	2	3	16	1	2	1	1	1	1	1	1	1	1	1	1	13	1	2	3	2	1	1	2	3	2	2	1	20	49	5	4	3	4	4	4	4
291	1	3	3	3	2	1	1	3	3	2	3	2	2	2	2	13	1	1	2	1	1	1	1	1	1	1	1	1	13	1	2	1	1	1	1	1	1	1	1	2	13	39	4	5	4	4	5	3	4
292	1	2	2	2	2	1	0	2	3	1	2	1	2	2	1	9	1	1	1	1	1	1	2	1	1	1	1	1	13	2	3	2	4	4	4	2	2	2	3	1	29	51	3	4	2	3	1	3	0
293	1	2	2	2	2	1	1	2	2	5	4	3	2	4	4	22	1	2	2	1	1	1	1	1	1	1	1	1	14	4	4	4	5	4	4	4	4	4	5	2	44	80	4	4	3	3	4	3	4
294	1	1	1	1	2	1	1	3	2	3	2	1	1	3	3	13	2	2	4	2	1	1	2	1	1	1	1	1	19	1	4	1	4	3	3	3	4	3	3	3	32	64	4	4	4	4	4	4	4
295	1	3	3	3	2	1	1	3	2	3	2	2	3	4	4	18	2	1	3	1	1	1	1	1	1	1	1	1	15	1	4	3	1	3	1	5	4	4	4	3	33	66	5	5	4	4	4	4	4
296	1	2	2	2	2	1	1	3	3	2	2	2	2	2	2	12	1	2	2	1	1	2	1	1	2	1	1	1	16	2	3	2	3	2	3	2	2	2	3	2	26	54	4	4	4	4	4	3	4
297	1	2	2	1	2	1	1	3	3	2	2	2	2	2	2	12	2	2	2	2	2	2	2	2	2	2	2	2	24	2	2	2	2	2	2	2	2	2	2	2	22	58	4	4	4	4	4	4	4
298	1	3	3	3	2	1	1	3	3	5	1	5	4	4	3	22	1	1	1	1	1	1	1	1	1	1	1	1	12	2	2	1	3	2	1	1	1	2	2	1	18	52	5	5	5	5	4	4	3
299	1	1	1	1	2	1	0	3	3	2	2	2	2	1	1	10	1	1	2	1	1	1	1	1	1	1	1	1	13	3	4	4	4	3	2	2	4	3	4	1	34	57	3	4	2	4	3	3	3
300	1	1	1	1	2	1	0	3	2	3	3	2	3	3	3	17	3	3	3	3	1	2	2	2	2	2	2	1	26	3	3	3	3	2	3	3	4	3	3	3	33	76	3	4	3	4	4	3	3
301	1	2	2	2	2	1	1	2	3	5	4	3	3	4	3	22	2	2	4	1	1	1	1	1	1	1	1	1	17	2	3	2	4	3	4	2	2	2	2	2	28	67	4	5	5	4	4	4	4
302	1	1	1	1	2	0	0	3	2	4	3	3	3	3	3	19	3	3	3	3	3	3	3	3	3	3	3	3	36	3	5	3	3	3	5	3	5	3	5	5	43	98	5	5	2	3	3	2	2
303	1	3	3	2	2	1	1	2	3	4	3	3	3	3	3	19	3	3	3	3	3	3	3	3	3	3	3	3	36	3	3	3	3	3	3	3	3	3	3	3	33	88	4	5	4	4	4	4	3
304	1	3	3	3	2	1	1	3	3	4	3	4	4	3	2	20	1	1	2	1	1	1	1	1	1	1	1	1	13	2	1	4	4	1	2	1	2	2	4	4	27	60	4	4	3	0	3	0	2
305	1	2	2	2	2	1	1	2	2	3	1	2	2	2	2	12	1	1	2	1	1	1	1	1	1	1	1	1	13	3	4	1	3	1	4	3	4	2	4	2	31	56	4	4	1	3	3	2	1
306	1	2	2	2	2	1	1	3	3	5	5	5	5	5	5	30	4	2	2	2	2	3	3	2	1	1	1	2	25	5	5	4	5	5	5	4	5	2	5	5	50	105	5	5	5	5	5	3	5
307	1	2	2	2	2	1	1	3	3	1	1	1	1	1	1	6	1	1	1	1	1	1	1	1	1	1	1	1	12	1	2	2	1	2	3	1	3	4	3	3	25	43	4	4	0	4	3	1	0
308	1	1	2	2	2	1	0	1	1	3	1	1	2	4	2	13	1	1	2	1	1	2	1	1	1	1	1	1	14	3	4	1	4	1	4	3	4	3	5	3	35	62	1	0	0	0	1	0	0
309	1	2	2	2	2	1	1	3	3	3	3	3	3	3	3	18	3	3	3	3	3	3	3	3	3	3	3	3	36	3	3	4	3	4	3	4	4	3	4	4	39	93	2	4	3	2	2	4	3
310	1	1	1	1	2	0	0	3	2	4	4	4	2	3	2	19	1	2	1	1	2	1	1	2	1	1	1	1	15	1	3	2	4	4	3	3	4	4	4	2	34	68	5	5	4	5	5	5	5
311	1	3	3	3	2	1	1	2	3	3	1	4	2	3	2	15	2	1	2	1	1	1	1	1	1	1	1	1	14	1	4	4	5	4	5	4	4	2	4	3	40	69	4	4	2	3	3	3	3
312	1	3	3	3	2	1	1	3	3	2	2	2	2	2	2	12	1	1	2	1	1	1	1	1	1	1	1	1	13	2	1	1	3	2	3	2	3	2	1	1	21	46	4	5	3	3	5	5	3
313	1	1	2	1	2	0	0	2	1	4	4	5	4	5	5	27	4	2	4	2	1	4	2	1	4	4	2	2	32	5	5	5	5	5	5	4	4	2	5	4	49	108	3	4	0	4	4	3	0
314	1	3	3	3	2	1	1	3	3	4	1	3	5	4	3	20	1	1	1	1	1	1	1	1	1	1	1	1	12	1	4	4	2	4	3	4	4	3	4	2	35	67	4	5	4	4	4	5	4
315	1	3	3	3	2	1	1	2	2	3	3	3	3	3	3	18	3	3	3	3	3	3	3	3	3	3	3	3	36	3	3	3	3	2	4	4	3	3	4	3	35	89	2	4	2	3	3	3	3
316	1	1	1	1	2	0	0	2	1	3	5	3	5	5	3	24	5	5	5	5	5	5	5	5	5	3	3	5	56	5	5	5	5	5	5	5	5	5	5	5	55	135	0	1	0	0	0	0	0
317	1	2	2	2	2	1	1	2	1	3	2	2	2	2	1	12	1	1	1	1	1	1	1	1	1	1	1	1	12	4	5	3	1	5	5	1	5	3	3	3	38	62	2	3	3	3	3	3	3
318	1	1	1	1	2	0	0	2	3	2	1	1	1	1	1	7	1	1	1	1	1	1	1	1	1	1	1	1	12	1	1	1	1	1	1	1	1	1	1	1	11	30	3	4	3	3	4	4	4
319	1	1	1	1	1	0	0	2	3	2	3	2	2	3	2	14	2	2	2	2	2	2	2	2	2	2	2	2	24	2	5	2	4	2	5	2	5	2	4	2	35	73	4	4	0	5	4	3	2
320	1	2	2	1	2	1	1	2	2	4	4	3	3	3	3	20	3	3	3	2	1	2	3	1	2	2	2	2	26	4	5	3	4	3	4	4	4	3	5	4	43	89	5	5	3	3	3	3	3
321	1	1	1	1	1	0	0	2	2	3	3	4	4	4	3	21	2	2	4	3	2	3	2	2	2	3	2	4	31	3	2	2	4	3	4	2	3	2	4	4	33	85	3	3	2	3	2	2	2
322	1	3	3	2	2	1	1	2	2	5	4	4	5	5	5	28	3	4	5	3	1	2	2	2	2	2	1	2	29	2	2	1	3	3	3	3	3	3	3	3	29	86	4	4	0	4	3	2	1
323	1	3	3	3	2	1	1	3	1	2	1	2	1	2	1	9	1	1	1	1	1	1	1	1	1	1	1	1	12	1	1	1	2	1	1	1	1	1	1	1	12	33	4	4	3	4	5	5	4
324	1	2	2	2	2	1	1	3	2	5	4	4	4	4	4	25	4	3	4	4	1	2	4	2	4	2	1	2	33	4	4	4	4	3	4	4	4	4	5	4	44	102	5	5	4	5	4	3	3
325	1	2	3	2	2	1	1	2	2	5	4	4	4	4	4	25	1	2	3	2	1	2	1	1	1	1	1	1	17	3	4	3	4	3	3	3	4	2	4	2	35	77	4	4	2	3	3	3	3
326	1	2	2	1	2	1	1	3	3	5	5	5	5	5	5	30	5	5	5	5	5	5	5	5	5	4	1	2	52	5	5	5	5	4	4	4	5	2	3	3	45	127	4	4	1	4	4	2	2
327	1	3	3	3	2	1	1	3	2	4	3	3	3	3	2	18	3	4	3	3	1	3	3	2	2	3	3	3	33	3	5	4	4	4	5	5	5	4	4	4	47	98	4	4	3	3	3	3	3
328	1	3	3	3	2	1	1	3	3	2	1	1	1	2	1	8	1	1	1	1	1	1	1	1	1	1	1	1	12	1	1	1	1	1	1	1	1	1	1	1	11	31	4	5	4	5	4	4	3
329	1	2	2	2	2	1	1	3	3	2	4	3	3	3	3	18	3	3	3	3	3	4	4	4	4	4	3	3	41	3	3	3	3	3	3	3	3	3	3	3	33	92	1	1	1	1	1	3	3
330	1	2	2	1	2	0	0	2	3	4	4	4	4	4	4	24	3	2	3	3	2	2	3	2	2	2	1	2	27	4	4	4	4	4	4	4	4	3	4	4	43	94	5	5	3	4	4	4	4
331	1	3	3	3	2	1	1	3	3	4	2	3	2	4	3	18	1	1	1	1	1	1	1	1	1	1	1	1	12	1	3	3	1	3	4	2	3	2	2	2	26	56	5	5	5	5	5	5	5
332	1	1	2	1	2	1	1	3	2	5	2	2	4	4	4	21	2	4	1	1	1	1	1	1	1	1	1	1	16	4	5	1	4	4	5	5	5	3	5	5	46	83	5	5	1	5	5	3	3
333	1	2	2	2	2	1	1	2	3	4	4	4	3	3	3	21	3	3	2	2	2	2	4	2	2	2	2	2	28	4	4	3	4	4	4	3	3	3	5	4	41	90	3	4	4	4	4	3	3
334	1	2	2	2	2	0	0	2	3	3	3	3	3	2	2	16	2	1	3	2	2	2	2	2	3	2	2	2	25	2	5	4	3	4	3	4	4	3	4	4	40	81	4	5	3	5	4	3	3
335	1	2	2	2	2	1	1	2	2	2	3	3	4	4	3	19	2	2	3	2	2	3	2	1	1	2	1	1	22	3	4	5	5	4	4	3	4	4	5	4	45	86	3	4	2	2	3	3	0
336	1	2	2	2	2	1	1	2	2	1	5	1	3	1	1	12	1	1	3	1	1	1	1	1	1	1	1	1	14	1	1	1	1	1	4	1	1	3	3	1	18	44	5	5	3	5	4	0	2
337	1	2	2	2	2	0	0	2	2	5	5	5	5	5	5	30	5	4	5	4	3	2	2	2	2	2	2	2	35	2	2	2	4	4	4	4	4	3	4	4	37	102	4	4	3	4	4	3	3
338	1	2	2	2	2	1	0	3	2	1	1	1	1	1	1	6	1	1	1	1	1	1	1	1	1	1	1	1	12	1	2	1	4	4	5	3	4	3	5	5	37	55	5	5	3	3	4	2	3
339	1	2	2	2	2	1	1	2	2	3	2	1	1	1	1	9	1	1	1	1	1	1	1	3	1	1	1	1	14	3	1	1	3	1	4	3	1	1	2	1	21	44	5	5	3	5	5	2	2
340	1	2	2	2	2	1	1	3	1	2	2	2	2	2	2	12	4	1	2	1	1	2	1	2	1	1	1	1	18	2	5	4	4	4	2	2	2	4	2	2	33	63	3	5	3	4	4	3	2
341	1	2	2	2	2	1	1	3	3	2	3	2	2	3	2	14	1	1	1	1	1	1	3	2	1	1	1	2	16	3	5	2	4	2	4	3	3	3	3	3	35	65	5	5	3	4	4	3	2
342	1	1	1	1	2	1	0	3	3	2	1	1	1	2	2	9	1	1	1	1	1	1	1	1	1	1	1	1	12	1	2	2	2	1	2	1	2	4	3	2	22	43	1	2	0	3	1	1	0
343	1	3	3	2	2	1	1	3	2	2	2	1	2	2	1	10	1	1	1	2	1	1	2	1	1	1	1	1	14	1	1	1	1	1	2	3	1	1	3	2	17	41	5	4	2	4	3	3	3
344	1	2	2	2	2	1	1	2	3	5	5	5	5	5	5	30	5	5	5	5	2	1	1	5	1	1	5	5	41	5	5	5	5	5	5	5	5	5	5	5	55	126	5	5	5	5	5	5	5
345	1	3	3	3	2	1	1	3	3	5	4	4	2	4	4	23	1	2	1	2	1	1	1	2	1	1	1	2	16	4	4	4	3	4	2	4	4	3	3	3	38	77	0	0	1	4	4	4	3
346	1	2	2	2	2	1	1	3	3	3	5	3	1	1	1	14	1	1	1	1	1	1	1	1	1	1	1	1	12	1	1	1	1	1	1	1	1	1	1	1	11	37	5	5	3	5	4	3	4
347	1	2	2	2	2	1	0	2	2	4	3	4	3	3	4	21	3	3	3	3	3	3	3	2	2	2	2	2	31	2	5	2	4	3	5	3	4	4	4	3	39	91	3	3	1	3	2	2	0
348	1	2	2	2	2	1	1	2	2	4	3	5	5	5	5	27	4	5	5	4	3	5	4	4	3	3	3	4	47	4	5	5	5	5	5	5	5	4	5	5	53	127	5	5	1	4	3	2	2
349	1	2	3	2	2	1	1	3	3	4	1	2	5	2	2	16	2	2	2	2	1	1	1	1	1	1	2	1	17	1	1	1	4	2	1	1	1	4	4	4	24	57	4	4	4	4	4	4	3
350	1	3	3	2	2	1	1	2	2	3	3	1	3	3	3	16	3	3	3	3	3	3	3	3	3	3	3	3	36	3	4	4	3	3	4	3	3	3	4	3	37	89	3	3	3	4	3	2	3
351	1	1	1	1	1	0	0	2	2	2	3	1	1	1	1	9	1	1	1	1	1	1	1	1	1	1	1	1	12	1	1	1	1	1	1	1	1	1	4	2	15	36	0	0	0	3	0	4	0
352	1	1	2	1	2	1	0	3	3	4	1	1	2	3	3	14	3	3	1	1	1	1	1	1	1	1	1	1	16	1	1	1	1	1	1	1	1	1	1	1	11	41	4	5	5	5	5	5	5
353	1	2	2	2	2	1	1	2	3	3	1	3	2	3	2	14	1	1	1	1	1	1	1	2	1	1	1	1	13	2	2	2	2	1	2	1	1	3	1	1	18	45	5	5	3	5	5	3	3
354	1	2	2	2	2	1	1	2	2	3	3	2	4	2	2	16	4	2	3	2	2	3	3	5	4	3	3	5	39	5	5	5	4	4	5	3	5	5	5	5	51	106	3	4	0	3	0	1	0
355	1	1	2	1	2	1	1	2	3	3	3	3	2	2	2	15	2	3	2	2	2	2	3	2	2	1	1	1	23	1	3	1	1	1	1	1	1	1	1	1	13	51	5	5	3	4	4	3	4
356	1	3	2	2	2	1	1	2	3	4	4	4	4	2	2	20	1	1	1	1	1	2	1	1	1	1	1	1	13	2	4	2	4	2	4	4	5	1	4	2	34	67	4	4	3	4	4	0	3
357	1	1	1	1	2	0	0	2	3	2	2	2	2	2	2	12	2	2	2	2	2	2	2	2	2	2	2	2	24	2	2	2	2	2	2	2	2	2	2	2	22	58	5	5	5	5	5	5	5
358	1	1	1	1	2	1	1	2	2	2	2	2	2	2	2	12	2	2	2	2	2	2	2	2	2	2	2	2	24	2	2	2	2	2	4	3	3	2	2	2	26	62	5	5	2	5	4	1	1
359	1	2	3	2	2	1	1	3	3	5	3	4	3	4	4	23	2	1	1	1	1	1	1	1	1	1	1	1	13	1	1	1	3	1	1	1	4	3	2	1	19	55	5	5	5	5	5	0	5
360	1	1	2	1	2	1	1	1	1	3	3	3	3	3	3	18	3	3	5	3	3	3	3	3	3	3	3	3	38	3	3	3	3	3	3	3	3	3	3	3	33	89	5	5	4	5	5	3	5
361	1	2	2	2	2	0	0	2	1	3	2	3	4	2	2	16	4	1	3	3	1	3	2	2	1	2	1	1	24	2	5	3	5	4	4	3	5	3	5	4	43	83	4	5	1	3	3	3	1
362	1	3	3	3	2	1	1	3	3	3	1	2	1	1	2	10	1	2	1	3	1	1	1	1	1	1	1	1	15	4	2	4	4	4	4	2	2	2	2	2	32	57	2	2	2	4	5	2	3
363	1	2	2	1	2	1	1	3	3	5	2	3	3	4	4	21	3	2	2	2	2	2	2	2	2	2	2	2	25	2	2	2	2	2	2	2	2	2	2	2	22	68	4	5	4	5	4	4	5
364	1	2	2	1	2	1	1	2	3	3	3	3	3	3	2	17	2	2	2	2	2	2	2	2	2	2	2	3	25	3	5	5	3	4	4	3	4	3	5	3	42	84	4	4	4	4	4	4	3
365	1	2	2	2	2	1	1	3	3	3	3	1	3	3	3	16	2	1	3	2	1	1	1	1	1	1	1	1	16	1	4	3	3	1	4	4	4	1	4	1	30	62	5	5	5	5	5	5	3
366	1	2	2	2	2	1	1	3	2	4	3	4	4	3	3	21	1	2	3	3	1	1	1	1	1	1	1	1	17	2	4	3	3	3	3	3	3	3	4	3	34	72	3	3	3	3	3	3	3
367	1	1	1	1	2	0	0	1	3	3	2	2	2	2	2	13	2	2	2	1	1	1	1	1	1	1	1	1	15	2	4	3	4	4	4	2	4	2	3	2	34	62	3	3	2	2	3	3	3
368	1	3	3	3	2	1	1	3	3	3	1	2	1	1	1	9	1	1	1	1	1	1	1	1	1	1	1	1	12	1	1	1	4	2	5	3	4	3	2	1	27	48	4	4	3	4	4	4	3
369	1	2	2	1	2	1	1	2	1	4	3	3	4	4	4	22	4	3	4	4	1	4	3	3	3	3	2	4	38	3	3	4	3	4	4	4	3	4	3	4	39	99	3	3	3	3	3	4	4
370	1	2	2	1	1	1	1	3	3	4	3	2	1	4	3	17	1	1	1	1	1	1	1	1	1	1	1	1	12	1	1	1	1	2	4	1	1	5	4	2	23	52	4	4	4	4	4	4	4
371	1	3	3	3	2	1	1	3	3	5	4	4	4	4	5	26	4	1	1	1	1	1	1	1	1	1	1	1	15	2	1	5	4	1	4	4	1	4	1	4	31	72	5	5	5	5	5	5	5
372	1	3	2	2	2	1	1	3	3	3	1	1	1	1	1	8	1	1	1	1	1	1	2	1	1	1	1	1	13	1	3	1	1	1	5	1	4	1	1	1	20	41	5	5	5	5	5	3	5
373	1	2	2	2	2	1	1	3	1	1	1	1	1	1	2	7	1	2	2	2	2	1	1	1	1	1	1	1	16	1	1	1	1	1	1	1	1	1	1	1	11	34	5	5	5	5	5	5	5
374	1	2	2	2	2	1	1	2	2	4	3	4	3	3	3	20	3	3	3	3	3	3	3	3	3	3	3	2	35	2	1	2	3	3	2	2	2	3	4	3	27	82	3	4	4	4	4	4	4
375	1	1	1	1	1	0	0	3	3	1	1	1	1	1	1	6	1	1	1	1	1	1	1	1	2	2	2	2	16	2	2	2	2	2	2	2	2	2	2	2	22	44	4	3	2	4	4	3	2
376	1	2	2	2	1	1	1	3	2	3	3	3	3	3	2	17	1	1	1	1	1	1	1	1	1	1	1	1	12	1	3	1	4	4	4	1	1	3	3	3	28	57	5	5	0	3	2	1	2
377	1	3	2	2	2	1	1	2	3	4	2	4	3	2	2	17	3	1	1	1	1	1	1	1	1	1	1	1	14	1	1	4	1	1	4	3	2	1	5	2	25	56	3	4	3	4	4	1	3
378	1	2	2	2	2	1	1	2	3	2	1	1	1	2	1	8	1	1	1	1	1	1	1	1	1	1	1	1	12	1	2	1	2	3	2	1	2	1	2	1	18	38	5	5	3	5	5	5	5
379	1	2	2	2	2	1	1	3	2	4	2	2	1	4	3	16	1	1	1	1	1	1	1	1	1	1	1	1	12	2	3	2	4	3	3	1	4	3	3	1	29	57	5	5	1	3	3	4	3
380	1	2	2	2	2	1	1	3	2	2	2	2	2	2	2	12	1	2	1	2	1	2	2	1	1	1	1	1	16	4	4	2	4	4	4	4	4	3	5	5	43	71	5	5	5	5	5	5	5
381	1	1	2	2	2	1	1	3	2	1	1	1	1	1	2	7	1	1	1	1	1	1	1	1	1	1	1	1	12	1	2	1	1	1	3	1	4	1	1	3	19	38	5	5	4	5	5	5	3
382	1	2	2	2	2	1	1	2	2	4	2	2	2	2	3	15	1	2	1	1	1	1	1	1	1	1	1	1	13	2	3	4	4	2	3	3	2	4	2	2	31	59	4	4	0	3	3	3	0
383	1	2	2	2	2	1	1	3	2	2	3	1	2	2	2	12	2	2	2	2	2	2	2	2	2	2	2	2	24	2	2	3	2	4	3	2	4	2	3	3	30	66	4	4	4	3	4	4	4
384	1	2	2	2	2	1	1	2	3	5	5	3	2	4	4	23	1	1	1	4	1	1	1	2	1	1	1	1	16	1	2	4	4	3	2	1	2	4	2	2	27	66	5	5	2	5	5	4	4
385	1	1	1	1	1	0	0	2	3	4	4	3	3	4	4	22	2	2	2	3	2	2	2	3	3	3	3	3	30	3	3	3	3	3	3	3	3	3	3	3	33	85	4	4	5	5	5	5	5
386	1	3	3	2	2	1	1	3	3	4	1	1	1	1	1	9	1	1	1	1	1	1	1	1	1	1	1	1	12	1	1	2	2	2	1	1	1	1	1	2	15	36	5	5	5	5	5	0	0
387	1	3	3	3	2	1	1	3	3	3	3	3	3	3	3	18	3	2	2	2	2	2	2	2	2	2	2	2	25	2	2	2	3	2	3	3	3	3	3	3	29	72	5	5	5	5	5	4	4
388	1	2	2	2	2	0	0	3	3	1	1	1	1	1	1	6	1	1	1	1	1	1	1	1	1	1	1	1	12	1	1	1	1	1	1	1	1	1	1	1	11	29	5	5	5	4	5	5	5
389	1	1	2	1	2	1	0	2	1	3	3	4	3	3	3	19	3	3	4	4	1	1	1	1	1	1	1	1	22	1	4	4	3	2	4	2	4	2	1	1	28	69	4	4	4	4	4	2	3
390	1	1	1	1	2	0	0	2	3	1	1	1	1	2	1	7	1	1	1	1	1	1	1	1	1	1	1	1	12	1	2	1	1	1	2	1	2	1	2	1	15	34	4	5	3	5	5	3	3
391	1	2	2	2	2	0	0	2	2	2	2	4	4	3	3	18	2	3	2	2	1	3	3	1	1	4	2	2	26	3	3	3	4	4	4	2	3	3	4	4	37	81	2	3	1	2	2	1	2
392	1	2	2	2	2	1	1	3	3	2	1	2	1	1	1	8	1	1	1	1	1	1	1	1	1	1	1	1	12	2	4	4	2	3	4	4	4	2	2	1	32	52	5	5	3	5	5	5	3
393	1	2	2	2	2	1	1	3	3	2	2	1	1	1	1	8	1	2	1	1	1	1	1	1	1	1	1	1	13	1	2	1	2	1	4	2	4	2	4	1	24	45	4	5	1	5	5	4	3
394	1	2	2	2	2	1	1	3	3	3	3	3	3	3	3	18	3	3	3	3	3	3	3	3	3	3	3	3	36	3	3	3	3	3	3	3	3	3	3	3	33	87	3	3	4	4	4	4	4
395	1	1	1	1	1	0	0	2	2	4	2	3	2	3	3	17	1	1	3	1	2	2	1	1	1	1	1	1	16	2	5	2	4	2	3	2	5	2	3	4	34	67	4	3	0	3	2	2	0
396	1	2	2	1	2	0	0	2	2	4	3	2	3	2	2	16	2	2	2	2	1	1	2	2	2	2	1	1	20	3	3	2	4	3	4	4	4	2	4	2	35	71	4	4	4	4	4	4	3
397	1	2	3	2	2	1	1	3	2	5	5	5	3	5	4	27	3	4	5	3	2	3	2	2	3	2	2	2	33	5	5	4	4	4	5	5	5	5	5	5	52	112	5	5	2	2	5	2	2
398	1	2	2	2	2	1	1	2	1	4	4	4	5	4	5	26	4	4	4	4	2	4	2	3	1	3	2	2	35	4	5	5	5	4	5	4	5	4	5	4	50	111	3	1	0	3	4	1	0
399	1	2	3	2	2	1	1	3	3	3	1	1	1	1	1	8	1	1	1	1	1	1	1	1	1	1	1	1	12	3	3	1	4	1	5	1	5	1	5	1	30	50	5	5	5	5	5	0	5
400	1	1	1	1	1	1	0	2	3	5	3	4	4	4	4	24	2	2	2	3	2	3	1	1	1	1	1	2	21	3	4	4	4	3	4	1	4	3	4	2	36	81	4	4	1	5	4	4	3
401	1	1	1	1	2	0	0	3	3	1	1	1	1	1	1	6	1	1	1	1	1	1	1	1	1	1	1	1	12	4	1	5	2	4	1	5	1	1	1	1	26	44	4	4	4	4	4	3	3
[truncated: 14 more columns]
